# Supplementary material for: Optic Nerve Sheath Diameter for Predicting Outcomes in Post-Cardiac Arrest Syndrome: An Updated Systematic Review and Meta-Analysis
Source: J Pers Med. 2022 Mar 20;12(3):500. doi: 10.3390/jpm12030500 (PMC8953152; doi:10.3390/jpm12030500)
Supplement: Supplementary file 1 [file jpm-12-00500-s001.zip]

Archive with 1 entries (1 files):
- jpm-1558986-supplementary.pdf
